# Supplementary material for: Age and sex differences in kidney microRNA expression during the life span of F344 rats
Source: Biol Sex Differ. 2015 Jan 28;6(1):1. doi: 10.1186/s13293-014-0019-1 (PMC4316605; doi:10.1186/s13293-014-0019-1)
Supplement: Additional file 1: — Histopathology report. Histopathological findings regarding kidney fibrosis and mononuclear cell infiltration for individual animals at 52, 78, and 104 weeks of age. [file 13293_2014_19_MOESM1_ESM.xlsx]

## Sheet: Sheet1
Histopathology Report
Week	Sex	Replicate	Animal ID	Diagnosis	Severity	Comments	Diagnosis	Severity	Comments
52	F	1	71220100301	Fibrosis	0		InfiltrationCellular,MononuclearCell	1
52	F	2	71220100302	Fibrosis	0		InfiltrationCellular,MononuclearCell	0
52	F	3	71220100311	Fibrosis	0		InfiltrationCellular,MononuclearCell	0
52	F	4	71220100312	Fibrosis	0		InfiltrationCellular,MononuclearCell	0
52	F	5	71220100321	Fibrosis	0		InfiltrationCellular,MononuclearCell	0
52	F	6	71220100322	Fibrosis	0		InfiltrationCellular,MononuclearCell	0
52	F	7	71220100331	Fibrosis	0		InfiltrationCellular,MononuclearCell	0
52	F	8	71220100332	Fibrosis	0		InfiltrationCellular,MononuclearCell	1
52	F	9	71220100341	Fibrosis	1		InfiltrationCellular,MononuclearCell	1
52	F	10	71220100342	Fibrosis	0		InfiltrationCellular,MononuclearCell	0
52	M	1	71220100131	Fibrosis	1		InfiltrationCellular,MononuclearCell	1
52	M	2	71220100132	Fibrosis	0		InfiltrationCellular,MononuclearCell	1
52	M	3	71220100141	Fibrosis	1		InfiltrationCellular,MononuclearCell	1
52	M	4	71220100142	Fibrosis	1		InfiltrationCellular,MononuclearCell	1
52	M	5	71220100151	Fibrosis	1		InfiltrationCellular,MononuclearCell	1
52	M	6	71220100152	Fibrosis	1		InfiltrationCellular,MononuclearCell	1
52	M	7	71220100161	Fibrosis	0		InfiltrationCellular,MononuclearCell	1
52	M	8	71220100162	Fibrosis	0		InfiltrationCellular,MononuclearCell	1
52	M	9	71220100171	Fibrosis	1		InfiltrationCellular,MononuclearCell	1
52	M	10	71220100172	Fibrosis	1		InfiltrationCellular,MononuclearCell	1
78	F	1	71220100241	Fibrosis	0		InfiltrationCellular,MononuclearCell	1
78	F	2	71220100242	Fibrosis	1		InfiltrationCellular,MononuclearCell	1
78	F	3	71220100251	Fibrosis	0		InfiltrationCellular,MononuclearCell	1
78	F	4	71220100252	Fibrosis	1		InfiltrationCellular,MononuclearCell	1
78	F	5	71220100261	Fibrosis	1		InfiltrationCellular,MononuclearCell	1
78	F	6	71220100262	Fibrosis	0		InfiltrationCellular,MononuclearCell	1
78	F	7	71220100271	Fibrosis	1		InfiltrationCellular,MononuclearCell	1
78	F	8	71220100272	Fibrosis	0		InfiltrationCellular,MononuclearCell	1
78	M	1	71220100071	Fibrosis	2		InfiltrationCellular,MononuclearCell	2
78	M	2	71220100072	Fibrosis	1		InfiltrationCellular,MononuclearCell	2
78	M	3	71220100081	Fibrosis	2		InfiltrationCellular,MononuclearCell	2
78	M	4	71220100082	Fibrosis	2		InfiltrationCellular,MononuclearCell	2
78	M	5	71220100091	Fibrosis		Autolytic	InfiltrationCellular,MononuclearCell	1
78	M	6	71220100092	Fibrosis	2		InfiltrationCellular,MononuclearCell	2
78	M	7	71220100101	Fibrosis	3		InfiltrationCellular,MononuclearCell	2
78	M	8	71220100102	Fibrosis	2		InfiltrationCellular,MononuclearCell	2
78	M	9	71220100112	Fibrosis	2		InfiltrationCellular,MononuclearCell	2
78	M	10	71220100121	Fibrosis	3		InfiltrationCellular,MononuclearCell	2
104	F	1	71220100181	Fibrosis	1		InfiltrationCellular,MononuclearCell	1
104	F	2	71220100182	Fibrosis	1		InfiltrationCellular,MononuclearCell	2
104	F	3	71220100191	Fibrosis	1		InfiltrationCellular,MononuclearCell	1
104	F	4	71220100192	Fibrosis	1		InfiltrationCellular,MononuclearCell	1
104	F	5	71220100201	Fibrosis	1		InfiltrationCellular,MononuclearCell	1
104	F	6	71220100202	Fibrosis	1		InfiltrationCellular,MononuclearCell	1
104	F	7	71220100211	Fibrosis	2		InfiltrationCellular,MononuclearCell	2
104	F	8	71220100212	Fibrosis	1		InfiltrationCellular,MononuclearCell	2
104	F	9	71220100221	Fibrosis	1		InfiltrationCellular,MononuclearCell	1
104	F	10	71220100222	Fibrosis	2		InfiltrationCellular,MononuclearCell	2
104	F	11	71220100231	Fibrosis	1		InfiltrationCellular,MononuclearCell	1
104	F	12	71220100232	Fibrosis	1		InfiltrationCellular,MononuclearCell	2
104	F	13	71220100281	Fibrosis	3		InfiltrationCellular,MononuclearCell	3
104	F	14	71220100282	Fibrosis	3		InfiltrationCellular,MononuclearCell	2
104	F	15	71220100291	Fibrosis	2		InfiltrationCellular,MononuclearCell	2
104	F	16	71220100292	Fibrosis	2		InfiltrationCellular,MononuclearCell	2
104	M	1	71220100011	Fibrosis	1		InfiltrationCellular,MononuclearCell	1
104	M	2	71220100012	Fibrosis	3		InfiltrationCellular,MononuclearCell	3
104	M	3	71220100021	Fibrosis	3		InfiltrationCellular,MononuclearCell	3
104	M	4	71220100022	Fibrosis	2		InfiltrationCellular,MononuclearCell	2
104	M	5	71220100031	Fibrosis	2		InfiltrationCellular,MononuclearCell	2
104	M	6	71220100032	Fibrosis	1		InfiltrationCellular,MononuclearCell	2
104	M	7	71220100041	Fibrosis	4		InfiltrationCellular,MononuclearCell	4
104	M	8	71220100042	Fibrosis	3		InfiltrationCellular,MononuclearCell	3
104	M	9	71220100051	Fibrosis	1		InfiltrationCellular,MononuclearCell	2
104	M	10	71220100052	Fibrosis	3		InfiltrationCellular,MononuclearCell	2
104	M	11	71220100061	Fibrosis	3		InfiltrationCellular,MononuclearCell	3
104	M	12	71220100062	Fibrosis	2		InfiltrationCellular,MononuclearCell	2
104	M	13	71220100111	Fibrosis	3		InfiltrationCellular,MononuclearCell	3
104	M	14	71220100122	Fibrosis	3		InfiltrationCellular,MononuclearCell	3
