# Supplementary material for: Age and sex differences in kidney microRNA expression during the life span of F344 rats
Source: Biol Sex Differ. 2015 Jan 28;6(1):1. doi: 10.1186/s13293-014-0019-1 (PMC4316605; doi:10.1186/s13293-014-0019-1)
Supplement: Additional file 2: — One hundred seventy-four differentially expressed miRNAs. Relative expression values for all differentially expressed miRNAs by age and/or sex; including maximum age group difference, number of significant age differences, PC1 loading values, and k-means cluster assignments. Table is sorted by absolute value of PC1 loading values. [file 13293_2014_19_MOESM2_ESM.xlsx]

## Sheet: Sheet1
174 Differentially Expressed miRNAs
Name	Female (average relative expression)								Max Age Group Difference	No. of Age Differences	Male (average relative expression)								Max Age Group Difference	No. of Age Differences	PC1 Loading Values*	K-means Cluster
	2wk	5wk	6wk	8wk	15wk	21wk	78wk	104wk			2wk	5wk	6wk	8wk	15wk	21wk	78wk	104wk
rno-miR-130b	3.79768	1.1548	0.80254	0.428689	0.0741313	0.0613803	0.0912428	0.0669048	61.8714	21	5.8631	1.18665	0.931647	0.69266	0.228956	0.120651	0.208161	0.397301	48.5955	21	-0.357	cluster 4
rno-miR-29b	0.101301	0.481662	0.572584	0.752504	1.30541	1.31628	1.7102	1.88538	18.6116	20	0.0518457	0.446935	0.60047	0.815757	1.27837	1.52143	1.5196	1.41721	29.3453	19	0.265	cluster 9
rno-miR-29a	0.105041	0.525482	0.636501	0.872676	1.28186	1.32443	1.70383	1.66759	16.2205	18	0.062073	0.494538	0.676678	0.873204	1.17314	1.45355	1.45542	1.54269	24.8528	19	0.251	cluster 10
rno-miR-363	3.3735	0.995901	0.754795	0.735449	0.422404	0.403114	0.213479	0.351575	15.8025	22	4.1641	1.10742	0.928735	0.904198	0.534889	0.474687	0.369208	0.436219	11.2785	19	-0.202	cluster 4
rno-miR-29c	0.204802	0.654542	0.714962	0.866039	1.27765	1.26771	1.47572	1.54443	7.54108	17	0.10165	0.674106	0.77852	0.981052	1.31527	1.34497	1.35619	1.29652	13.3418	16	0.197	cluster 9
rno-miR-122	0.158562	0.173679	0.291187	0.235339	0.0825087	0.125301	0.107356	0.830672	10.0677	16	8.65929	1.51744	2.19327	0.12353	0.218184	0.0666837	0.0431635	0.171398	200.616	5	-0.178	cluster 4
rno-miR-181a-1*	3.24017	0.860024	0.855922	0.56036	0.567799	0.471152	0.362648	0.348221	9.30492	12	3.44063	1.26609	0.897059	1.05143	0.718294	0.698957	0.267735	0.53767	12.8509	17	-0.175	cluster 1
rno-miR-375	0.296823	0.813	1.0479	1.02091	1.48694	1.48166	1.60173	1.24391	5.39624	11	0.185419	0.849451	1.04092	0.755884	0.829189	0.965632	1.17891	1.09423	6.35808	7	0.152	cluster 6
rno-miR-129-2*	0.364763	0.633095	0.585035	0.488922	1.21702	1.61646	2.19357	2.10264	6.01368	19	0.254852	0.555817	0.740534	0.276434	0.779858	1.3364	1.27212	1.32304	5.24383	21	0.151	cluster 3
rno-miR-542-5p	2.87566	1.141	0.912209	0.829028	0.609537	0.5041	0.442233	0.469624	6.50258	17	3.09646	1.16142	0.90728	0.932392	0.575486	0.575838	0.482996	0.676467	6.41095	17	-0.151	cluster 4
rno-miR-296*	2.78241	0.711127	0.628103	0.610624	0.58345	1.06147	0.705719	0.635293	4.76889	11	4.59256	0.529247	0.646946	0.542672	0.55128	0.505273	0.521017	0.418088	10.9847	7	-0.143	cluster 1
rno-miR-338	0.831154	0.563822	0.542986	0.708714	1.28608	1.30449	1.25985	1.646	3.03138	13	0.198343	0.796296	0.513142	1.10824	1.00877	1.55636	1.37635	1.25336	7.84684	13	0.138	cluster 3
rno-miR-29c*	0.349801	0.705614	0.791167	0.982847	1.24135	1.25475	1.41873	1.46024	4.1745	17	0.224141	0.742408	0.851672	1.03397	1.13645	1.32189	1.22981	1.1507	5.89758	16	0.134	cluster 7
rno-miR-664	0.4084	1.34626	0.592045	0.821904	0.850082	1.17929	0.924996	1.80458	4.41865	7	0.183752	0.969311	0.953295	1.12368	0.877925	1.56206	1.05384	1.40562	8.50089	8	0.134	cluster 3
rno-miR-142-3p	0.357753	0.628305	0.627981	0.674439	0.705441	0.784759	1.00777	1.36003	3.80158	13	0.231753	0.658296	0.621071	0.935291	1.0741	1.10014	2.4088	2.87524	12.4065	22	0.131	cluster 7
rno-miR-129-1*	0.415727	0.548897	0.622744	0.471322	0.96272	1.71221	2.25108	2.3206	5.58203	19	0.386169	0.408509	0.499358	0.418872	0.425516	1.44337	1.42859	1.49715	3.87692	15	0.13	cluster 2
rno-miR-34a	0.328564	0.700643	0.75894	0.664312	0.760068	0.967341	1.6541	1.87176	5.69679	17	0.325064	0.688164	0.6894	0.723509	0.806292	1.0121	1.82457	2.12757	6.54508	18	0.119	cluster 7
rno-miR-192*	0.410295	0.898134	0.852217	0.854596	1.097	1.37634	1.03965	1.26591	3.35451	7	0.289086	1.09897	0.865752	1.33347	1.21127	1.69351	0.771045	0.896661	5.85814	10	0.111	cluster 5
rno-miR-499	0.418399	0.867142	0.906821	1.2665	1.76563	1.96141	1.50044	1.33273	4.68788	14	0.268872	0.826239	0.760633	0.893631	0.788033	0.808029	0.792292	0.905774	3.36879	7	0.11	cluster 7
rno-miR-181c	2.38284	1.19682	0.923034	0.835959	0.796279	0.703703	0.592791	0.643138	4.01969	11	2.33926	1.15405	0.94929	0.917452	0.797948	0.72757	0.602178	0.556308	4.20497	14	-0.107	cluster 6
rno-miR-503	2.24983	1.08196	0.926126	0.787449	0.778374	0.677307	0.626759	0.699796	3.58962	10	2.68859	0.986281	0.718517	0.824583	0.628286	0.618749	0.834753	0.996077	4.34521	10	-0.104	cluster 4
rno-miR-18a	2.17656	0.911377	0.736998	0.68396	0.77998	0.55123	0.609237	0.799683	3.94856	10	2.71271	1.08222	0.796553	0.732401	0.76487	0.662881	0.91306	1.12173	4.0923	9	-0.099	cluster 4
rno-miR-194*	0.496571	0.960177	1.11661	1.13898	1.10765	1.03786	1.34633	0.911591	2.71125	6	0.236003	1.03963	1.28915	1.07767	1.00908	1.36519	0.972109	0.79706	5.78465	10	0.097	cluster 3
rno-miR-542-3p	2.75806	0.903543	0.706932	0.692499	0.773828	0.687211	0.641146	0.757474	4.30176	10	2.32315	1.05804	0.80123	0.877393	0.794249	0.613153	0.908014	0.859779	3.78885	8	-0.097	cluster 4
rno-miR-335	2.09079	0.88342	0.915816	0.692509	0.643971	0.82178	1.22062	0.995523	3.24671	13	2.60412	0.946646	0.932372	0.791828	0.760221	0.574727	0.586233	0.494369	5.26756	16	-0.093	cluster 6
rno-miR-181d	2.07024	1.13555	0.934324	0.918459	0.767166	0.709488	0.757494	0.699036	2.96156	8	2.19174	1.0326	1.10447	0.955657	0.713674	0.786999	0.658979	0.652511	3.35893	10	-0.092	cluster 6
rno-miR-347	0.729331	0.817502	0.917868	1.12316	1.57388	1.16761	1.36107	0.52796	2.98105	4	0.302286	0.828675	1.11531	0.979121	1.11793	1.70315	1.10312	0.494226	5.63424	6	0.091	cluster 3
rno-miR-322	2.3805	0.946395	0.88844	0.8216	0.787842	0.751756	0.687978	0.754522	3.46013	7	2.12506	1.05018	0.88255	0.912106	0.758005	0.684985	0.821458	0.886371	3.10235	8	-0.088	cluster 8
rno-miR-101a	0.605903	0.787974	0.763089	0.813634	1.08863	1.12482	1.05535	1.29963	2.14495	5	0.368502	0.857647	0.843494	1.17362	1.35704	1.46319	1.1688	1.16234	3.97063	11	0.087	cluster 7
rno-miR-7a	0.494442	0.77731	0.804288	0.858891	1.08022	1.13012	1.35392	1.26792	2.73827	12	0.449633	0.842714	0.908437	0.948337	1.0443	1.22128	1.33337	1.4083	3.13211	9	0.084	cluster 6
rno-miR-181a	1.84248	1.20708	0.980126	0.926456	0.750801	0.731449	0.659034	0.701708	2.79572	10	1.97146	1.09405	1.04157	1.02389	0.828511	0.908314	0.712354	0.708742	2.78164	8	-0.08	cluster 8
rno-miR-200a*	0.664618	0.705228	0.95006	0.605559	1.347	1.73616	1.42338	1.28443	2.86703	1	0.496153	0.741868	0.64158	0.835503	1.10142	1.68787	0.668704	1.02486	3.40191	6	0.079	cluster 2
rno-miR-208*	0.308198	0.406923	0.359415	0.615681	5.13892	6.31496	0.587078	0.296112	21.3263	16	0.286285	0.302847	0.370197	0.310529	0.315455	0.289129	0.298138	0.23924	1.54739	0	0.078	cluster 2
rno-miR-877	0.581469	0.510961	0.628963	0.475063	2.86506	2.55925	1.50874	0.6903	6.0309	12	0.379328	0.515793	0.663047	0.389922	0.534905	1.02838	0.981556	1.73824	4.58242	7	0.077	cluster 2
rno-miR-196a	1.65266	1.06451	1.03292	1.03028	0.951809	0.833916	0.768307	0.64721	2.55352	10	1.96332	1.0774	1.05513	0.988397	0.869498	0.869596	0.650205	0.573485	3.42348	15	-0.076	cluster 8
rno-miR-214	1.75021	0.969435	0.95798	1.06712	0.723347	0.683443	0.767282	0.753128	2.56087	7	2.1416	0.925418	0.939789	0.909501	0.705337	0.73545	0.950296	1.12075	3.03628	9	-0.076	cluster 8
rno-miR-96	0.525431	0.535137	1.08384	1.48362	1.436	1.65287	0.888884	0.948817	3.14574	18	0.497546	0.62966	0.738151	1.06823	1.10133	1.19381	1.14426	1.15685	2.39939	12	0.076	cluster 7
rno-miR-127	2.07881	0.991107	0.875395	0.851035	0.648405	0.661662	0.983571	0.721215	3.20604	7	2.99615	0.737619	0.901658	0.756329	0.768326	0.704206	0.726148	0.582695	5.14187	5	-0.072	cluster 1
rno-miR-223	0.482295	0.831393	0.975622	1.05385	0.807137	0.818764	0.991342	1.09059	2.26126	7	0.422176	0.926704	0.934587	1.01143	0.919933	1.08104	1.61003	2.10332	4.9821	16	0.072	cluster 7
rno-miR-3085	0.908834	1.28675	1.01504	0.883353	0.815667	0.965758	1.12046	0.983768	1.57754	1	0.513358	1.04224	1.32652	0.983876	0.943307	1.23717	1.046	0.917025	2.584	7	0.069	cluster 5
rno-miR-322*	1.72392	1.15268	0.957503	0.940214	0.939988	0.817347	0.773103	0.790012	2.22987	7	1.89388	1.14529	0.935071	0.880723	0.786763	0.837207	0.699414	0.78733	2.70781	8	-0.069	cluster 6
rno-miR-182	0.444104	0.606129	1.47916	1.55035	1.23337	1.39903	0.794878	0.813557	3.49097	17	0.512188	0.658093	0.910106	1.15995	0.994662	1.31176	1.03033	1.16779	2.5611	9	0.068	cluster 5
rno-miR-22	0.570885	1.00671	0.963345	1.04663	1.04826	1.03078	1.08986	1.09344	1.91533	7	0.414015	0.951889	1.08569	1.24025	1.18024	1.25358	1.03283	0.96332	3.02787	7	0.068	cluster 10
rno-miR-3584-5p	0.581409	0.72221	1.01333	1.09623	1.1257	1.08197	1.02763	0.991959	1.93616	9	0.802781	0.820344	1.18932	0.872628	1.14954	1.25688	0.993256	1.18213	1.56566	5	0.068	cluster 6
rno-miR-192	0.610675	0.849804	0.93285	1.00265	1.18311	1.20712	1.29124	1.17348	2.11445	7	0.44671	0.909732	0.98837	1.15617	1.15281	1.30685	0.952275	0.751795	2.9255	10	0.067	cluster 9
rno-miR-22*	0.458901	0.965233	0.912984	1.04794	0.961946	0.995697	0.950087	0.993899	2.28359	7	0.461082	1.03619	1.02107	1.31198	1.27434	1.54588	0.958358	1.07544	3.35273	7	0.067	cluster 6
rno-miR-652*	0.653258	0.837544	0.829122	1.04229	1.4869	1.59482	1.07142	0.899237	2.44133	0	0.662238	0.804523	1.00813	0.919193	0.937848	1.4693	0.833351	0.950306	2.21869	1	0.067	cluster 5
rno-miR-106b	1.86332	1.02206	0.907157	0.857012	0.867498	0.818754	0.788546	0.909747	2.36299	7	1.80511	1.04392	0.960585	0.968527	0.853631	0.756084	0.811407	0.840716	2.38745	7	-0.065	cluster 8
rno-miR-450a	1.65476	1.05467	0.939253	0.919397	0.870987	0.81175	0.721	0.757024	2.29509	9	1.8314	1.14542	0.897434	1.0687	0.834529	0.89024	0.754737	0.938202	2.42654	8	-0.065	cluster 6
rno-miR-21	0.686572	0.640746	0.753981	0.966567	0.880423	0.957681	1.10346	1.36652	2.1327	8	0.571068	0.672956	0.699324	0.818148	0.844424	1.01867	1.93588	2.1219	3.71566	15	0.064	cluster 10
rno-miR-181b	1.53365	1.20376	0.906981	0.920577	0.766949	0.726442	0.7382	0.742901	2.11118	9	1.79729	1.05684	1.11468	1.04731	0.911388	1.05143	0.783698	0.730306	2.46101	7	-0.063	cluster 7
rno-miR-7a-1*	0.784631	0.80901	1.00648	0.937769	1.21919	1.23579	1.00907	1.30392	1.66183	1	0.503832	0.855215	0.818076	0.816016	1.27186	1.48395	0.878535	0.979131	2.94532	15	0.063	cluster 3
rno-miR-196c	1.45451	1.08891	1.00089	1.01988	0.868728	0.841212	0.83104	0.721439	2.01612	4	1.80863	1.06039	1.11811	1.02153	0.882713	0.946537	0.696739	0.65495	2.76147	10	-0.062	cluster 6
rno-miR-351	1.68585	1.13223	0.98469	0.989798	0.740803	0.708405	1.05306	0.840649	2.37978	7	1.99038	0.847256	0.965356	0.809761	0.846792	0.817005	0.777448	0.84467	2.56014	7	-0.062	cluster 1
rno-miR-2985	0.916108	1.73172	1.08594	0.958171	0.440736	1.29411	0.535732	1.21478	3.92914	4	0.317045	1.30444	1.68593	0.980699	0.450243	1.40775	0.874205	0.9732	5.31763	9	0.061	cluster 3
rno-miR-301a	2.13321	0.917942	0.914182	0.75984	0.897183	0.874936	0.794609	0.879069	2.80744	7	1.63247	1.08371	0.824275	1.09731	0.853738	1.08204	0.683135	0.661267	2.4687	10	-0.061	cluster 6
rno-miR-15b	1.4364	0.98797	1.0441	0.952018	0.728582	0.724775	0.770806	0.770147	1.98185	5	1.679	1.17966	1.14399	1.09287	0.814905	0.897006	0.856986	0.949515	2.06036	5	-0.06	cluster 8
rno-miR-374	0.621881	1.23145	0.759386	1.08013	1.09385	1.48231	0.86711	1.65818	2.6664	11	0.529409	0.8364	0.928934	0.989936	0.976372	1.22671	0.807012	0.990085	2.31714	7	0.06	cluster 5
rno-miR-194	0.649637	1.01825	0.905569	0.969433	1.13718	1.15055	1.07458	1.15799	1.78251	6	0.470326	0.937682	1.05499	1.15117	1.23613	1.3345	0.918628	0.776497	2.83739	10	0.059	cluster 8
rno-miR-379	1.15409	1.00252	1.38778	0.648429	0.494039	0.50414	0.749412	0.549515	2.80905	11	1.53462	1.45346	1.93157	1.26553	1.02825	1.10315	0.553274	0.443973	4.35065	4	-0.059	cluster 1
rno-miR-101b	0.694141	0.825986	0.793151	0.917929	1.22458	1.27472	1.20457	1.35661	1.95437	7	0.624146	0.839055	0.817125	0.976007	1.12456	1.03346	1.17024	1.07684	1.87494	5	0.057	cluster 7
rno-miR-142-5p	0.486672	0.642568	0.567548	0.551755	0.420382	0.428977	0.637682	0.724095	1.72247	3	0.45207	0.478223	0.584575	0.490353	0.498132	1.72667	2.11634	5.64253	12.4815	12	0.057	cluster 2
rno-miR-17-5p	1.54489	1.0204	0.861717	0.868683	0.835628	0.841791	0.757191	0.932007	2.0403	7	1.89153	1.0346	0.930153	0.912142	0.862393	0.88292	0.90698	0.943192	2.19335	7	-0.057	cluster 7
rno-miR-511*	2.25893	0.981167	0.866615	0.8425	0.641901	0.655025	0.973705	0.713981	3.51913	7	1.43432	1.19748	0.892614	0.748743	0.76062	0.697143	1.14577	1.35844	2.05743	0	-0.057	cluster 1
rno-miR-598-3p	0.664482	0.611774	0.833858	0.89242	1.08798	1.17344	1.26417	1.2082	2.0664	7	0.649069	0.910207	0.920178	1.07929	1.09767	1.43773	1.0166	1.04653	2.21507	6	0.057	cluster 5
rno-miR-20b-5p	1.59848	0.940211	0.890572	0.848974	0.897426	0.844873	0.831946	0.890228	1.92138	7	1.8953	1.0102	0.891848	0.909436	0.864952	0.839872	0.933194	0.926099	2.25665	7	-0.056	cluster 7
rno-miR-204	0.673959	0.647513	0.62367	0.839056	0.905132	1.00265	1.02912	1.04504	1.67563	5	0.729299	0.641942	0.781679	1.11075	1.4336	2.03664	1.15287	1.25233	3.17263	16	0.055	cluster 6
rno-miR-29a*	0.717449	1.01484	0.836676	0.986462	0.987254	1.21893	1.59352	1.39277	2.2211	18	0.666438	0.713782	0.861777	0.817168	1.00304	1.0042	1.13641	1.00031	1.7052	19	0.054	cluster 2
rno-miR-3593-3p	0.71398	0.752757	0.946554	1.13728	1.35548	1.37236	0.951142	0.975823	1.92212	10	0.919431	0.820387	0.942685	0.715169	1.02775	1.00091	1.0364	1.33774	1.87053	3	0.054	cluster 5
rno-let-7a-1*	0.668173	0.994938	0.849364	1.01187	0.738826	1.36766	0.875501	1.11029	2.04687	8	0.620666	0.919058	0.802588	1.15848	1.12913	1.59855	0.949091	1.30755	2.57554	10	0.053	cluster 2
rno-miR-199a-3p	1.54407	0.926013	0.951385	0.983347	0.876639	0.8349	0.870834	0.812592	1.90018	7	1.78003	0.996805	0.907238	0.963502	0.794161	0.810728	0.954729	1.05424	2.2414	7	-0.053	cluster 9
rno-miR-3065-3p	1.30875	0.465067	1.31409	0.747843	1.65922	0.461259	2.13513	0.22223	9.60776	10	1.2918	0.874929	1.50921	0.50157	1.33832	0.560549	0.931351	0.219464	6.87681	8	-0.051	cluster 3
rno-miR-34c	1.73336	0.860482	1.08252	1.40499	0.97529	0.866154	0.582353	0.985389	2.97647	13	1.42246	0.968252	0.734726	0.839016	0.609553	0.561057	1.08882	1.53297	2.73229	14	-0.051	cluster 5
rno-miR-106b*	1.434	1.14821	1.01415	0.985932	0.751183	0.766541	1.13948	0.88375	1.90899	7	1.75718	0.934394	1.04458	0.900379	0.890113	0.815829	0.841249	0.675058	2.60301	7	-0.05	cluster 1
rno-miR-183	0.65485	0.514436	1.1153	1.62486	1.63691	1.58337	1.09529	0.832959	3.18195	14	0.701817	0.586066	0.701802	0.96118	0.86631	1.10399	1.03272	1.06985	1.88373	8	0.05	cluster 7
rno-miR-146a	0.685045	0.934526	0.950414	1.06414	0.960928	0.94513	1.13457	1.16593	1.70198	3	0.583876	0.857726	0.954438	1.06801	0.977963	1.13825	1.21404	1.38048	2.36433	7	0.049	cluster 9
rno-miR-200a	0.79498	0.892316	0.869631	0.953938	1.29755	1.21593	1.20861	1.18549	1.63218	1	0.57863	0.953249	0.890524	1.01381	1.0758	1.11254	1.02232	0.886083	1.92272	6	0.049	cluster 9
rno-miR-760-3p	1.63403	0.448557	1.67016	0.491976	1.93844	0.683703	2.28369	0.336834	6.77987	11	1.18658	0.980046	1.08092	0.62281	0.677044	0.614303	0.647643	0.349355	3.39648	0	-0.049	cluster 1
rno-miR-206	0.652069	0.860947	0.920987	0.739271	0.914789	0.574767	1.03314	0.773912	1.7975	2	0.605707	0.640749	0.783245	0.977957	1.88879	2.62366	1.16607	0.506171	5.18335	15	0.048	cluster 2
rno-miR-451	0.523659	1.02815	1.00873	0.429402	0.598263	0.79367	0.987501	1.50431	3.50327	17	0.615416	1.22093	1.0402	0.714008	0.898389	1.0051	1.63893	1.8639	3.02869	15	0.048	cluster 8
rno-miR-93	1.33211	1.07354	0.940356	0.922673	0.82187	0.836546	0.819848	0.880323	1.62483	4	1.67028	1.10683	1.03923	0.965478	0.870193	0.944547	0.879979	0.902832	1.91943	7	-0.048	cluster 7
rno-miR-154	0.566425	1.15966	1.40305	1.15138	0.833842	0.745033	0.788308	0.481564	2.91354	13	0.486824	1.26674	1.77358	1.64202	1.34153	1.29232	0.478147	0.553085	3.70928	16	0.047	cluster 3
rno-miR-196b	1.51089	0.998691	0.984357	0.998869	0.943082	0.888894	0.940343	0.843379	1.79147	7	1.586	1.006	1.0111	0.988031	0.866126	0.935337	0.774603	0.751716	2.10984	7	-0.047	cluster 8
rno-miR-329	1.09912	1.0979	1.43785	0.628968	0.479211	0.489009	0.72692	0.533022	3.00044	11	1.01369	1.69365	2.15068	1.58997	0.82198	1.13783	0.536668	0.430648	4.99406	13	-0.047	cluster 1
rno-miR-99a*	0.830059	1.05726	0.776819	1.1019	1.06576	0.95654	1.1769	1.14107	1.51502	0	0.598142	0.970655	1.17402	1.14143	1.02994	1.11262	0.915604	0.960882	1.96277	0	0.047	cluster 3
rno-miR-25	1.33299	1.06351	0.938118	0.932178	0.874349	0.827612	0.893278	0.893005	1.61065	4	1.65334	1.06589	1.0375	0.914403	0.82375	0.919365	0.910209	0.918296	2.00709	7	-0.046	cluster 8
rno-miR-3573-3p	1.07269	1.34775	0.842258	0.937732	0.751275	1.20103	1.02216	0.882329	1.79395	0	0.482682	1.12362	1.21413	1.02191	0.752285	1.80297	0.720581	0.926029	3.73531	5	0.046	cluster 3
rno-miR-489	1.0204	0.847331	0.692361	0.846942	1.21726	1.13053	1.22419	1.56828	2.26512	12	0.755455	0.740524	0.777963	0.618198	1.3069	1.34176	1.0008	0.754735	2.17043	12	0.046	cluster 2
rno-miR-505	0.593458	0.869025	0.735145	1.00962	0.910991	1.01735	0.893097	1.19133	2.00744	4	0.717186	0.9174	0.991898	1.04606	1.13402	1.66899	1.00608	1.25682	2.32714	7	0.046	cluster 3
rno-miR-185	0.590817	1.10061	1.05674	1.04356	0.940222	0.913504	1.04224	0.99646	1.86285	7	0.524253	1.04559	1.16386	1.28861	1.15486	1.33815	0.891091	0.871081	2.55249	10	0.045	cluster 7
rno-miR-33	0.879615	1.22789	0.95364	0.867054	0.980021	0.997904	0.820137	0.960615	1.49717	1	0.448863	1.22504	0.936009	1.32724	1.31394	1.47196	0.768613	0.85175	3.2793	10	0.045	cluster 3
rno-miR-100	1.4217	1.01741	0.982889	0.999978	0.947688	0.899855	0.84658	0.796477	1.78499	4	1.51833	1.03549	0.982482	1.10653	0.895712	0.999374	0.761312	0.846615	1.99436	6	-0.044	cluster 7
rno-miR-195	0.84851	0.821766	0.898984	1.07215	1.06455	1.00831	1.07916	1.03038	1.31321	0	0.584456	0.837188	0.917807	1.17911	1.07322	1.14584	1.18025	1.30537	2.23348	7	0.043	cluster 8
rno-miR-199a-5p	1.49327	0.89527	0.830847	0.987818	0.821106	0.826093	0.772486	0.914057	1.93306	7	1.67472	0.900638	0.859901	0.96672	0.775385	0.852364	1.10494	1.44777	2.15986	10	-0.043	cluster 8
rno-miR-152	1.5995	1.06536	0.904838	0.934252	0.949106	0.899498	0.915281	1.00083	1.77821	6	1.47507	1.01648	0.969429	0.983125	0.833628	0.857228	0.77521	0.896887	1.9028	5	-0.042	cluster 7
rno-miR-30b-5p	0.769657	0.976922	0.85735	0.994383	1.03317	1.17237	1.00585	1.327	1.72415	1	0.635477	1.02718	0.850965	1.12114	1.04899	1.36968	0.820301	0.995585	2.15536	5	0.042	cluster 8
rno-miR-184	0.586573	0.774471	0.684051	0.665016	0.506676	0.517035	0.768581	1.68911	3.3337	1	0.544868	0.57639	0.704573	0.59101	0.600385	0.55028	1.76389	4.8799	8.95611	13	0.041	cluster 1
rno-miR-3545-3p	0.745249	1.24141	1.09192	1.01459	1.01793	1.15479	0.964076	1.00987	1.66576	2	0.465997	1.17902	1.1595	1.20277	1.11208	1.20503	0.793532	0.642501	2.58591	15	0.041	cluster 5
rno-miR-455*	1.34835	1.00668	0.923456	0.932304	0.625125	0.737969	0.889018	0.890671	2.15692	6	1.54702	1.07345	1.0185	1.07629	0.993086	1.13888	0.895991	0.904408	1.72661	5	-0.041	cluster 6
rno-miR-9*	1.72184	0.856637	0.778143	0.895045	1.19283	1.06397	1.00331	0.95311	2.21276	4	1.6478	1.01197	0.758519	0.943027	0.881061	0.857932	0.789051	0.67731	2.43286	11	-0.041	cluster 5
rno-miR-222	1.1149	1.12908	0.634223	0.6344	0.896792	0.713309	0.892106	1.64999	2.6016	8	0.615776	0.908845	0.928954	0.973536	0.571072	1.12132	1.4849	1.8048	3.16038	5	0.04	cluster 3
rno-miR-26b	0.770459	0.855572	0.897022	1.0085	1.166	1.19002	1.20273	1.12367	1.56105	1	0.698272	0.924067	0.88314	0.999891	1.06681	1.22495	0.997355	0.945543	1.75426	2	0.04	cluster 9
rno-miR-342-5p	1.51155	0.964507	0.935809	0.949962	0.932346	0.815822	1.16333	0.864064	1.8528	6	1.54285	0.932019	0.965321	0.880095	0.80794	0.911408	0.934166	0.891494	1.90961	7	-0.04	cluster 3
rno-miR-200b*	0.744879	1.04969	0.98088	1.04902	1.17119	1.0996	1.25769	1.11744	1.68845	0	0.628655	0.997123	1.04388	0.998584	0.992438	1.16048	0.894354	0.753059	1.84597	0	0.038	cluster 5
rno-miR-653	0.984163	0.862511	0.761812	0.740613	0.749968	1.04281	1.2744	1.35754	1.83299	0	0.821411	0.857709	0.784667	0.658195	1.53138	1.70466	0.887857	0.797443	2.5899	12	0.038	cluster 2
rno-miR-186	0.749875	0.958623	0.880271	1.0465	1.05881	1.18968	1.09339	1.21639	1.62213	2	0.702928	0.926695	0.943558	1.07058	1.00518	1.16646	0.958086	1.04505	1.65942	3	0.037	cluster 7
rno-miR-23a	0.738692	1.00473	0.904159	1.07397	0.985221	1.10238	1.0405	1.23658	1.67401	3	0.697605	0.958548	0.957326	0.997959	0.97247	1.13299	1.05353	1.15861	1.66083	3	0.037	cluster 10
rno-miR-140*	0.687984	1.11069	0.937721	1.02332	0.954941	1.04139	0.986976	1.19082	1.73088	0	0.675269	0.996789	1.03594	1.08539	0.974695	1.20479	1.00205	1.10125	1.78416	2	0.036	cluster 8
rno-miR-20a	1.42275	0.937462	0.924547	0.897584	0.981201	0.89632	0.930293	0.955756	1.58733	6	1.51399	1.01177	0.92047	0.890921	0.906781	0.849216	1.01749	0.94057	1.78281	5	-0.036	cluster 8
rno-miR-9	1.36207	1.0123	0.837495	0.895235	1.07861	1.10604	0.967096	0.889937	1.62637	4	1.55185	1.11202	0.890763	0.966888	0.86826	1.10169	0.66684	0.70175	2.32717	11	-0.036	cluster 5
rno-miR-130a	1.35023	1.07748	0.974717	0.959781	0.99703	0.884672	0.834139	0.902247	1.61871	2	1.31363	1.12273	1.06164	1.05768	1.00192	0.90991	0.85068	0.709385	1.85178	5	-0.035	cluster 9
rno-miR-144*	0.673273	0.888943	1.00183	0.76331	0.581566	0.593457	0.882183	1.70257	2.92756	1	0.625403	1.22516	0.808714	0.678366	0.689126	0.80941	1.89023	2.13241	3.40966	10	0.035	cluster 2
rno-miR-146b	0.752847	0.734933	0.84181	1.17038	0.898265	0.855573	1.09373	1.12545	1.5925	5	0.759904	0.735339	0.767486	0.840897	0.757731	0.942233	1.62883	2.2069	3.0012	12	0.035	cluster 6
rno-miR-340-3p	1.34227	0.707865	1.03564	0.849584	0.956019	0.977512	1.04305	0.937442	1.89623	6	1.56835	1.02385	0.932135	1.01177	0.875123	1.05888	0.788011	0.837873	1.99026	6	-0.034	cluster 5
rno-miR-20a*	1.2406	1.07687	0.946899	0.891781	0.823735	0.880123	0.992387	0.968198	1.50607	6	1.63851	0.92793	0.830471	0.791348	0.939223	0.988395	0.982176	1.07187	2.07052	5	-0.033	cluster 1
rno-miR-1249	0.731198	0.965423	0.85271	0.828981	1.66562	3.43697	0.958082	1.09237	4.70047	7	0.67921	0.718503	0.878291	0.736729	0.748415	0.685957	0.70733	0.567595	1.54739	0	0.032	cluster 1
rno-miR-135b	0.743994	0.982318	0.867632	0.843489	0.642655	0.655794	0.974849	0.714819	1.52853	1	0.691096	0.731077	0.893662	0.749622	1.28069	3.43621	0.925111	0.577528	5.94986	9	0.032	cluster 2
rno-miR-31	0.826051	0.878544	0.801333	0.887383	1.06426	1.04179	1.34598	1.48659	1.85515	6	0.865043	0.848906	0.799884	0.718406	0.879164	0.96043	1.20523	1.3268	1.84687	7	0.032	cluster 6
rno-miR-378*	0.716693	1.15242	1.14321	1.07614	0.983509	1.09332	0.952714	0.894784	1.60797	1	0.579039	1.10418	1.13059	1.20338	1.06207	1.27174	0.825775	0.823516	2.1963	8	0.032	cluster 7
rno-miR-92a	1.20737	1.05984	0.977754	0.946022	0.907542	0.858723	0.968254	0.974459	1.40601	0	1.5047	1.02781	0.944128	0.851636	0.826659	0.92847	0.988875	1.0156	1.82022	4	-0.032	cluster 8
rno-miR-1224	1.022	0.886292	1.06299	1.21732	1.43195	1.25157	0.972138	0.935901	1.61567	2	1.57103	1.03355	1.00422	0.440877	0.84096	0.556121	0.971442	0.706559	3.56341	13	-0.031	cluster 8
rno-miR-19b	1.52975	1.018	0.827459	0.825457	0.935688	0.888887	0.797752	1.00457	1.91758	6	1.36637	0.988128	0.888932	0.981941	1.07916	0.977221	0.968874	0.963267	1.53709	2	-0.031	cluster 8
rno-miR-421*	1.37212	0.837177	1.04836	1.10172	1.39079	1.15513	1.53944	1.10266	1.83884	3	1.4314	0.812785	0.877811	0.783051	0.648591	0.711222	0.596905	0.550837	2.5986	7	-0.031	cluster 5
rno-miR-582	0.988612	0.748948	0.910863	0.955649	1.07658	1.14913	1.26878	1.30985	1.74893	2	0.735185	0.961299	0.790517	1.08289	0.986027	1.11933	0.968479	0.916135	1.52252	1	0.031	cluster 6
rno-miR-362	1.56849	0.775628	1.118	0.782085	0.923089	0.831914	1.0014	0.739012	2.12241	7	1.32034	0.997069	1.0905	1.17328	0.793144	0.844517	0.962775	1.13131	1.66469	0	-0.03	cluster 3
rno-miR-328a	0.713658	1.02084	1.28052	1.21102	0.902776	0.946067	1.21936	0.956174	1.7943	5	0.699432	0.919518	1.02243	1.00374	1.07245	1.08999	0.961252	0.949793	1.5584	2	0.029	cluster 7
rno-miR-532-3p	1.2107	1.06804	0.909309	0.998713	0.826472	0.866739	0.824252	0.979846	1.46884	0	1.41268	1.03397	0.947289	1.02082	0.815658	1.07379	0.899259	1.18182	1.73195	2	-0.029	cluster 5
rno-miR-99b	1.22249	1.04392	0.877929	0.902338	0.808845	0.834398	0.935878	0.967747	1.5114	1	1.48752	0.935909	1.00287	0.971575	0.954783	1.15616	0.929861	0.953411	1.59972	5	-0.029	cluster 8
rno-miR-30c	0.839154	0.968843	0.784917	0.995067	0.97575	1.19575	1.04059	1.29961	1.65573	1	0.809419	0.962068	0.967133	1.02701	1.09352	1.27175	0.922575	0.81501	1.57119	2	0.028	cluster 9
rno-miR-378	0.819324	1.25082	1.03711	1.04126	0.976925	1.07448	0.959817	0.997852	1.52665	1	0.589764	1.10267	1.17519	1.22789	1.03058	1.20251	0.814466	0.727628	2.082	8	0.027	cluster 8
rno-miR-672	0.813393	0.778749	0.842422	0.927055	1.11956	1.03982	1.43635	1.18932	1.84444	5	0.952986	0.724307	0.932971	0.88929	1.03803	1.20781	1.07928	0.89788	1.66754	1	0.027	cluster 6
rno-miR-203	0.751916	1.21885	1.01436	0.923727	0.934324	1.03018	0.852266	0.889046	1.621	1	0.591912	1.24626	1.17599	1.26554	1.22867	1.34513	0.834763	0.668886	2.27252	13	0.026	cluster 7
rno-miR-218	0.904005	0.848406	0.895974	0.982916	1.15579	1.15074	1.15748	1.0916	1.3643	0	0.779471	0.904487	0.948143	1.12196	1.16032	1.18673	0.910462	0.753909	1.57411	4	0.026	cluster 8
rno-miR-3562	1.1084	0.980556	1.16529	0.939238	1.29468	0.606284	1.55135	0.681056	2.55878	2	1.13681	0.697218	1.44774	0.758113	1.32237	0.48689	1.06517	0.546686	2.97344	12	-0.026	cluster 6
rno-miR-140	0.95029	0.927175	0.971754	0.967225	1.05766	1.06056	1.11928	1.09474	1.2072	0	0.716393	0.971724	0.998579	1.08058	1.0145	1.03334	1.0357	0.997079	1.50836	2	0.025	cluster 8
rno-miR-345-5p	0.843584	0.954338	0.948446	1.06286	1.22602	1.15395	1.1356	1.13871	1.51335	1	0.776446	0.963546	0.931322	1.03196	0.979643	0.989796	0.948127	0.906239	1.32908	0	0.025	cluster 7
rno-miR-500	1.43343	0.998015	0.963661	1.04187	0.997756	0.777247	1.29649	1.15662	1.84424	7	1.25434	0.836205	0.885307	0.95433	0.761822	0.779484	1.00893	0.869333	1.6465	2	-0.025	cluster 7
rno-let-7b	0.836677	0.987352	1.0122	1.08096	1.08341	0.998945	1.17856	1.0081	1.40863	0	0.71184	0.974624	1.08861	1.02417	1.03771	1.07195	1.00981	0.85086	1.52929	1	0.024	cluster 10
rno-miR-483*	1.01653	0.542426	1.03512	0.863784	1.92149	1.24769	1.47318	0.591152	3.5424	2	0.960492	0.881447	1.09738	0.527346	0.880653	0.802198	1.01562	0.978817	2.08095	2	0.024	cluster 5
rno-miR-497	0.986667	0.875553	0.901479	1.08368	1.02921	0.928248	0.911128	0.946057	1.23771	0	0.690747	0.869663	0.979548	1.26463	1.09383	1.0699	1.14775	1.31208	1.89951	6	0.024	cluster 8
rno-miR-652	1.30636	1.03123	0.953545	0.999241	0.943188	0.951349	1.07923	1.03813	1.38504	0	1.31386	0.935008	0.945557	0.904553	0.811698	0.893755	0.966577	0.95659	1.61865	1	-0.024	cluster 8
rno-miR-30e	0.958418	1.04499	0.890411	0.962281	1.12797	1.05212	0.925338	1.09967	1.2668	0	0.695013	1.00004	1.00173	1.12957	1.25547	1.15067	0.933435	0.752926	1.8064	6	0.023	cluster 8
rno-miR-872	1.36958	0.864757	0.929441	0.945956	1.01756	0.959798	1.17307	0.957189	1.58377	1	1.32839	0.921963	0.890087	0.942594	0.88822	0.917784	0.977219	0.916171	1.49556	0	-0.023	cluster 6
rno-miR-126	1.30792	1.01888	0.998277	0.984421	0.985427	0.912577	0.989904	0.94915	1.50322	1	1.1813	1.02819	1.01485	1.03359	0.933667	0.945921	0.89338	0.842522	1.4021	0	-0.022	cluster 9
rno-let-7e	1.20914	0.850057	0.952119	0.988151	1.00663	0.893394	1.10727	0.892354	1.42242	0	1.34715	0.980708	0.976518	0.910522	0.994495	1.01105	1.00499	0.807143	1.66903	1	-0.021	cluster 9
rno-miR-193*	0.949145	1.84192	1.16773	0.869618	0.755919	0.960463	0.760875	0.539261	3.41563	5	0.692599	1.72326	1.31686	1.26531	1.02025	1.15804	0.558585	0.496821	3.46858	13	-0.021	cluster 1
rno-miR-205	1.2024	1.11782	0.508205	0.949499	0.79851	0.857622	0.544619	1.73285	3.40976	11	1.18362	1.24565	0.948727	0.598962	0.612736	1.13873	1.13768	1.45952	2.43676	7	-0.019	cluster 5
rno-miR-678	1.68362	0.5938	1.80073	0.486414	2.46415	0.371423	1.89407	0.379041	6.63435	11	0.620484	0.888723	1.37628	0.774951	0.808462	0.501089	0.470779	0.585035	2.9234	1	-0.019	cluster 1
rno-miR-743a	1.11757	0.904805	1.15093	0.953533	1.54338	0.662429	1.80006	0.679113	2.71736	0	1.06983	0.669112	1.37048	0.640518	1.44193	0.372956	1.03906	0.300069	4.80534	9	-0.019	cluster 5
rno-miR-125a-3p	1.12839	0.885387	1.05776	0.912183	1.33097	0.70893	1.47964	0.779667	2.08715	3	1.17839	0.743185	1.26397	0.72438	1.19969	0.664542	1.11532	0.624302	2.02461	16	-0.018	cluster 6
rno-miR-139-3p	0.784649	1.13717	1.19372	1.36864	1.26481	1.02095	1.70943	1.0619	2.17859	0	1.05997	0.591848	1.40512	0.392364	1.27978	0.204458	1.06435	0.252018	6.87242	16	-0.018	cluster 8
rno-miR-125a-5p	1.06212	0.947436	1.0449	0.967659	0.868291	0.833144	1.00271	0.878352	1.27484	0	1.25469	0.960608	1.03867	1.03322	1.04494	1.20883	0.937436	0.857152	1.46379	0	-0.017	cluster 8
rno-miR-132	0.749727	0.862606	0.826198	1.07448	0.531157	0.510678	0.749377	1.05832	2.10404	5	0.783462	1.07988	0.903044	0.88844	0.711647	0.95899	1.72251	2.75834	3.87599	10	0.016	cluster 3
rno-miR-145	1.26282	1.72313	0.658167	0.806098	0.896452	1.17974	0.590178	1.18629	2.91968	10	1.01956	1.23715	1.07165	1.10271	0.78469	1.11418	0.687244	0.868534	1.80015	10	-0.016	cluster 5
rno-miR-19a	1.66265	0.803283	0.738495	0.604041	0.991822	0.930984	0.709399	0.928851	2.75254	8	1.21695	0.978969	0.663518	1.05277	1.04475	1.49684	1.00358	1.2298	2.25591	4	-0.016	cluster 5
rno-miR-10b*	1.41985	0.7023	1.25308	0.753295	1.13495	0.922234	1.41695	0.950523	2.02172	0	1.14679	0.843812	0.951839	0.757553	0.919243	0.980132	1.06369	0.618501	1.85415	0	-0.015	cluster 3
rno-miR-196c*	1.42319	0.824068	1.08774	0.759951	1.51946	1.28632	1.05024	0.948025	1.99941	4	0.798276	0.941027	0.550974	0.848382	1.11834	1.51868	0.608488	0.681532	2.75635	10	0.015	cluster 2
rno-miR-34b	1.27337	0.940591	1.02882	1.24313	1.01667	0.929497	0.718212	1.02282	1.77297	4	1.02613	1.02045	0.766655	0.900742	0.675331	0.797366	1.24975	1.55991	2.30985	9	-0.014	cluster 5
rno-miR-382	0.929754	1.46624	1.18886	1.24624	0.814065	0.723791	0.82428	0.674635	2.17338	13	0.714777	1.51551	1.65119	1.33395	0.833663	1.07321	0.554715	0.493889	3.34323	14	-0.014	cluster 3
rno-miR-188	0.903398	0.766074	0.89386	1.23091	1.52545	1.39672	1.01154	0.955107	1.99126	7	1.42684	0.899976	1.04078	0.51294	0.923836	0.658769	0.934844	0.851209	2.7817	7	-0.013	cluster 6
rno-miR-339-3p	0.926274	1.10232	1.03358	1.03189	0.91084	0.800399	1.16025	0.925244	1.44959	0	0.775525	0.991909	1.18942	1.06245	1.06335	1.33445	0.876643	0.750153	1.7789	4	0.013	cluster 1
rno-miR-193	1.04264	1.49214	1.10162	0.755709	0.759468	0.851681	0.764065	0.88957	1.97449	5	0.806059	1.42706	1.18312	1.34329	1.06742	1.21503	0.656269	0.677447	2.1745	13	-0.012	cluster 6
rno-miR-133b	0.96871	0.998002	0.947605	1.21009	0.941946	0.983633	0.816088	1.00009	1.48279	1	0.834618	1.00622	1.0035	1.03163	1.07279	1.32191	0.860085	1.05186	1.58385	1	0.01	cluster 5
rno-miR-200c	1.15544	1.00124	0.809222	0.975847	1.11832	1.01085	1.23647	1.20318	1.52797	1	0.967358	0.905064	0.895409	0.873441	0.858716	1.06167	0.987384	0.92968	1.23635	0	0.008	cluster 6
rno-miR-135a	1.11273	1.16275	1.027	0.998418	0.760695	0.776248	1.15391	0.846114	1.52853	0	0.818034	0.942169	1.05781	0.88731	1.20947	1.63606	0.851902	0.683606	2.39328	8	0.007	cluster 1
rno-miR-211*	0.806148	0.725923	0.984647	1.15499	1.37772	1.31763	1.13873	0.920424	1.89789	6	1.23758	0.777107	1.00117	0.581757	0.965643	0.769893	1.03724	1.15086	2.12732	7	0.004	cluster 6
rno-miR-300-3p	0.443553	1.17405	1.52638	1.0334	0.790893	0.553479	0.581183	0.566496	3.44125	14	0.775154	1.74156	1.6997	1.86625	1.04399	1.31353	0.429074	0.344309	5.42027	15	-0.004	cluster 1
rno-miR-501	2.03403	0.481577	1.86065	0.413516	2.36767	0.3215	2.57126	0.350436	7.99772	14	0.338807	0.848232	1.25977	0.656919	0.539854	0.831686	0.352834	0.440945	3.71827	3	-0.004	cluster 1
rno-miR-150	1.02656	1.09496	0.965745	1.01404	0.892715	0.924678	0.964198	0.932609	1.22655	0	0.899081	1.00057	0.967944	0.954756	0.885274	0.934578	1.14956	1.49466	1.68836	6	0.003	cluster 7
rno-miR-107	0.952319	1.04585	1.04056	1.01184	1.00091	1.01205	1.03624	0.988418	1.09821	0	0.924371	1.05862	1.05654	1.06607	1.04932	1.15326	0.80132	0.774921	1.50082	1	0.002	cluster 9
rno-miR-137*	0.948859	1.25281	1.10654	1.07575	0.819615	0.836372	1.58433	0.91165	1.93302	6	0.881395	0.932386	1.13974	0.956036	0.971201	0.89015	0.917886	0.736555	1.54739	0	0.002	cluster 1
rno-miR-29b-2*	0.949036	1.25304	1.10675	1.07595	0.819768	0.836529	1.58186	0.911821	1.92964	6	0.88156	0.93256	1.13995	0.956215	0.971383	0.890317	0.918058	0.736693	1.54739	0	0.002	cluster 2
rno-miR-210	1.01903	1.25349	1.03047	0.968483	1.19917	1.10663	1.18359	1.12943	1.29429	0	0.902333	1.15871	1.03121	0.854618	0.795157	0.7811	0.809741	0.771602	1.50169	1	-0.001	cluster 7
rno-miR-28*	0.953748	1.25926	1.11224	1.08129	0.867268	0.840682	1.36102	0.916348	1.61895	0	0.885937	0.93719	1.2574	0.960963	0.976206	0.894737	0.922616	0.74035	1.69838	0	0.001	cluster 2
Relative expression values = individual animal values divided by the average value of all animals; group averages are shown.
Bold values in Max Age Group Difference indicate an Age Effect was present.
* table sorted by absolute value of PC1 loadings values (i.e. most influential age-related DEMs at the top).
