# Supplementary material for: Age and sex differences in kidney microRNA expression during the life span of F344 rats
Source: Biol Sex Differ. 2015 Jan 28;6(1):1. doi: 10.1186/s13293-014-0019-1 (PMC4316605; doi:10.1186/s13293-014-0019-1)
Supplement: Additional file 3: — Pathway analysis miRNA lists. Four lists of miRNAs used for pathway analysis in IPA for evaluating age effects (young age-expressed and old age-expressed miRNAs) and sex effects (female-biased and male-biased miRNAs). [file 13293_2014_19_MOESM3_ESM.xlsx]

## Sheet: genelists
SEX_Female_Biased_17	SEX_Male_Biased_17	AGE_Young_Age_17	AGE_Old_Age_22
rno-miR-421*	rno-miR-130b	rno-miR-130b	rno-miR-223
rno-miR-499	rno-miR-204	rno-miR-363	rno-miR-96
rno-miR-208*	rno-miR-142-5p	rno-miR-122	rno-miR-877
rno-miR-139-3p	rno-miR-206	rno-miR-181a-1*	rno-miR-208*
rno-miR-34c	rno-miR-142-3p	rno-miR-542-5p	rno-miR-200a*
rno-miR-501	rno-miR-135a	rno-miR-296*	rno-miR-7a
rno-miR-29c	rno-miR-223	rno-miR-181c	rno-miR-101a
rno-miR-183	rno-miR-296*	rno-miR-503	rno-miR-347
rno-miR-29b	rno-miR-150	rno-miR-18a	rno-miR-194*
rno-miR-375	rno-miR-199a-5p	rno-miR-542-3p	rno-miR-499
rno-miR-33	rno-miR-505	rno-miR-335	rno-miR-192*
rno-miR-29a	rno-miR-214	rno-miR-181d	rno-miR-34a
rno-miR-129-2*	rno-miR-22*	rno-miR-322	rno-miR-129-1*
rno-miR-192	rno-miR-455*	rno-miR-181a	rno-miR-142-3p
rno-miR-29c*	rno-miR-185	rno-miR-214	rno-miR-29c*
rno-miR-3545-3p	rno-miR-125a-5p	rno-miR-196a	rno-miR-664
rno-miR-210	rno-miR-181b	rno-miR-127	rno-miR-338
			rno-miR-129-2*
			rno-miR-375
			rno-miR-29c
			rno-miR-29a
			rno-miR-29b
